# Supplementary material for: Morphological Advantages of Nano-Zinc: Effects on Yield and Quality Improvement in Blue Honeysuckle
Source: Plants (Basel). 2026 May 15;15(10):1520. doi: 10.3390/plants15101520 (PMC13210828; doi:10.3390/plants15101520)
Supplement: Supplementary file 1 [file plants-15-01520-s001.zip]

Archive with 1 entries (1 files):
- plants-4247490-supplementary.pdf
